# Supplementary material for: Chitosan-Based Adhesive Composite Hydrogel to Provide Antibacterial and Anti-Inflammatory Properties for Biomedical Application
Source: Gels. 2026 Jul 1;12(7):580. doi: 10.3390/gels12070580 (PMC13409680; doi:10.3390/gels12070580)
Supplement: Supplementary file 1 [file gels-12-00580-s001.zip]

Archive with 1 entries (1 files):
- gels-4369905-supplementary.pdf
